# Supplementary material for: Polymorphism rs259983 of the Zinc Finger Protein 831 Gene Increases Risk of Superimposed Preeclampsia in Women with Gestational Diabetes Mellitus
Source: Int J Mol Sci. 2024 Oct 16;25(20):11108. doi: 10.3390/ijms252011108 (PMC11508172; doi:10.3390/ijms252011108)
Supplement: Supplementary file 1 [file ijms-25-11108-s001.zip]

Archive with 1 entries (1 files):
- ijms-3213813-supplementary.pdf
